# Supplementary material for: Bmp Signal Gradient Modulates Convergent Cell Movement via Xarhgef3.2 during Gastrulation of Xenopus Embryos
Source: Cells. 2021 Dec 24;11(1):44. doi: 10.3390/cells11010044 (PMC8750265; doi:10.3390/cells11010044)
Supplement: Supplementary file 1 [file cells-11-00044-s001.zip]

Archive with 5 entries (5 files):
- cells-1447007-Phylogenetic tree related information.pdf
- cells-1447007-Supplementary figures and tables.pdf
- cells-1447007-Supplementary Table S1 . Normalized and analyzed microarray data of upregulated genes from activin treatment.xlsx
- cells-1447007-Supplementary Table S2 . Normalized and analyzed microarray data of upregulated genes from Dnbr treatment.xlsx
- cells-1447007-Supplementary Table S3 . Normalized and analyzed microarray data of upregulated genes from Fgf treatment.xlsx
