# Supplementary material for: Bmp Signal Gradient Modulates Convergent Cell Movement via Xarhgef3.2 during Gastrulation of Xenopus Embryos
Source: Cells. 2021 Dec 24;11(1):44. doi: 10.3390/cells11010044 (PMC8750265; doi:10.3390/cells11010044)
Supplement: Supplementary file 1 [file cells-11-00044-s001.zip › cells-1447007-Supplementary Table S1 . Normalized and analyzed microarray data of upregulated genes from activin treatment.xlsx]

## Sheet: Sheet1
List Number		Affymetrix ID		Control_Signal		Control vs Activin_Signal Log Ratio				Gene symbol		Gene name
1		Xl.368.1.S1_at		7.7		2083.5		8.1		cer1		cerberus 1, DAN family BMP antagonist
2		Xl.1082.1.S1_at		1.1		943.6		8		foxa4		forkhead box A4
3		Xl.23739.1.A1_at		3.6		982.3		7.8		cdx1		caudal type homeobox 1
4		Xl.644.1.S1_at		7.8		2112.6		7.6		foxd4l1.1.L		forkhead box D4 like 1, gene 1
5		Xl.656.1.S1_at		6.4		2031.5		7.6		cml.S		nat8 protein
6		Xl.212.2.S1_a_at		4.6		1132.8		7.4		frzb.L		frizzled related protein
7		Xl.403.1.S1_at		1.1		552.3		7.4		foxb1		forkhead box B1
8		Xl.20011.1.S1_at		3.1		617.7		7.4		fgf8		Xenopus laevis fibroblast growth factor 8 L homeolog (fgf8.L), mRNA
9		Xl.6392.1.A1_at		1.1		402.7		7.4		slc5a8		solute carrier family 5 member 8
10		Xl.397.1.S1_at		1.7		295.8		7.3		bix1.2.S		Brachyury-inducible homeobox 1, gene 2
11		Xl.23480.1.A1_at		2.7		881.4		7.3		pnhd.S		pinhead
12		Xl.3831.1.S1_at		1.4		543.4		7.3		sox17a.L		sox17a.L
13		Xl.11965.1.S1_s_at		5.4		1015.5		7.1		spry2.L		sprouty RTK signaling antagonist 2
14		Xl.3793.2.S1_a_at		5.4		1051		7		rcan1		regulator of calcineurin 1
15		Xl.13437.1.A1_at		6.2		843		7		tek.S		TEK receptor tyrosine kinase
16		Xl.1929.1.A1_at		2.4		497.8		6.9		frzb.S		frizzled related protein
17		Xl.251.1.S1_at		1.7		326		6.9		dkk1.S		dickkopf WNT signaling pathway inhibitor 1
18		Xl.10269.1.S1_at		1.9		512.5		6.8		cdx4.L		caudal type homeobox 4
19		Xl.514.1.S1_at		15.1		2821.4		6.7		t.S		T-box transcription factor T
20		Xl.399.1.S1_at		2.2		287.8		6.7		bix1.3.S		Brachyury-inducible homeobox 1, gene 3
21		Xl.3549.1.S1_at		23.5		2695.8		6.7		chrd.1.S		chordin, gene 1
22		Xl.3549.1.S2_at		19.5		2322.2		6.7		chrd.1.S		chordin, gene 1
23		Xl.14524.1.S1_at		11.2		1675		6.5		esr-5.L		bHLH-WRPW transcription factor ESR-5
24		Xl.642.1.S1_at		31.3		2683.4		6.4		foxd4l1.1.S		forkhead box D4 like 1, gene 1
25		Xl.3352.1.S1_at		103.1		7876.8		6.4		1a11		71 kDa protein
26		Xl.801.1.S1_at		4		515.7		6.4		gsc.L		goosecoid homeobox
27		Xl.3529.1.A1_at		17.2		1679.9		6.4		pnhd.L		pinhead
28		Xl.6173.1.A1_at		5.5		489.6		6.1		pcdh8.2.S		protocadherin 8, gene 2
29		Xl.183.1.S1_at		8.9		707.8		6.1		gata6.L		GATA binding protein 6
30		Xl.1108.1.S1_at		38.8		2797.9		6		pcdh8.2.L		protocadherin 8, gene 2
31		Xl.13537.1.A1_at		1.5		153.1		6		gata6.L		GATA binding protein 6
32		Xl.7969.1.S1_at		29		2096.8		5.9		zic3		Zic family member 3
33		Xl.608.1.S1_at		19.1		1464.9		5.9		has2.S		hyaluronan synthase 2
34		Xl.16644.1.S1_at		2.8		148.8		5.8		gpx3.S		glutathione peroxidase 3
35		Xl.457.1.S1_at		73.5		3280		5.7		gdf3.S		growth differentiation factor 3
36		Xl.1775.1.S1_at		104		6154.2		5.7		vegt.L		vegt protein
37		Xl.525.1.S1_at		3.9		192.9		5.7		foxd3.L		forkhead box D3
38		Xl.18867.1.A1_at		2		127.7		5.6		cyp7b1		cytochrome P450 family 7 subfamily B member 1
39		Xl.4107.1.A1_at		28		1291.6		5.5		n/a		df98d12.x1 Xenopus laevis gastrula non normalized Xenopus laevis cDNA clone IMAGE:3747383 3-, mRNA sequence
40		Xl.291.1.S1_at		27.3		1327.5		5.5		mixer.L		mix-like endodermal regulator
41		Xl.24561.1.A1_at		6.6		257.5		5.5		cebpa.S		CCAAT enhancer binding protein alpha
42		Xl.933.1.S1_at		7		273.6		5.5		t2.S		T, brachyury homolog, gene 2
43		Xl.802.1.S1_at		6.6		341		5.5		cdx2.S		caudal type homeobox 2
44		Xl.215.1.S1_at		15.7		764.9		5.5		ptpn2.L		protein tyrosine phosphatase, non-receptor type 2
45		Xl.579.1.S1_at		6.5		264.1		5.4		gata5.L		GATA binding protein 5
46		Xl.13488.1.A1_at		1.6		48.7		5.3		zbtb5		zinc finger and BTB domain containing 5
47		Xl.15758.1.A1_at		2.8		204.5		5.3		epn1.S		epsin 1
48		Xl.1073.1.S1_at		31.8		1644.6		5.2		wnt11b.L		wingless-type MMTV integration site family, member 11B
49		Xl.18351.1.A1_at		8		449.3		5.2		tmem14a.S		transmembrane protein 14A
50		Xl.340.1.S1_at		18.3		619.8		5.2		admp		anti-dorsalizing morphogenic protein
51		Xl.2235.1.A1_at		1.4		58.8		5.2		lnpep.S		leucyl/cystinyl aminopeptidase
52		Xl.26171.1.A1_at		1		42.4		5.1		fam89a.S		family with sequence similarity 89 member A
53		Xl.1528.1.A1_at		2.4		96.7		5.1		n/a		dab91c10.x1 NICHD_XGC_Emb2 Xenopus laevis cDNA clone IMAGE:4404859, RAS-RELATED PROTEIN RAB-13
54		Xl.441.1.S1_at		6.8		327.5		5.1		foxa4.L		forkhead box A4
55		Xl.8924.1.A1_at		55.7		1722.2		5.1		gjb2		gjb2
56		Xl.3540.1.S1_at		57		2199.2		4.9		nradd		neurotrophin receptor associated death domain
57		Xl.824.1.S1_at		10.4		522.5		4.8		mixl1.S		Mix paired homeobox
58		Xl.8048.1.A1_at		0.8		32.2		4.8		ulk2		unc-51 like autophagy activating kinase 2
59		Xl.16875.1.A1_at		19.9		763.3		4.8		mixer		mix-like endodermal regulator
60		Xl.834.1.S1_at		4.2		129		4.8		nog.L		noggin
61		Xl.17175.1.A1_at		1		25.5		4.7		arf6.2		ADP ribosylation factor 6
62		Xl.16206.1.A1_at		102.4		2293.9		4.7		pnp		purine nucleoside phosphorylase
63		Xl.1226.1.S1_at		32.5		713.9		4.7		lhx1		LIM homeobox 1
64		Xl.14726.1.S1_x_at		1.2		29.8		4.6		ocm.L		oncomodulin
65		Xl.373.1.S1_at		63.4		1511.9		4.6		eomes		eomesodermin
66		Xl.20011.2.S1_a_at		17.6		569.7		4.6		fgf8		fibroblast growth factor 8
67		Xl.3793.2.S1_x_at		41.2		1636.1		4.5		rcan1		regulator of calcineurin 1
68		Xl.1950.1.A1_at		3.8		66		4.5		fhl1		four and a half LIM domains 1
69		Xl.24121.1.A1_at		23.5		514.5		4.5		slc2a1		solute carrier family 2 (facilitated glucose transporter), member 1
70		Xl.23586.1.S1_at		13.9		400		4.5		kcnk6		potassium channel, two pore domain subfamily K, member 6
71		Xl.54.1.S1_at		3.1		106.1		4.5		mespa		mesoderm posterior homolog A
72		Xl.483.1.S1_at		4.4		147.2		4.4		msgn1		mesogenin 1
73		Xl.3370.1.S1_at		31.8		868.6		4.4		hoxd1		homeobox D1
74		Xl.7713.1.A1_at		4.7		97.9		4.4		rbm20		RNA binding motif protein 20
75		Xl.24379.1.S1_at		19.9		887.9		4.4		hes7.2		hes family bHLH transcription factor 7
76		Xl.14397.1.S2_at		4.7		111.4		4.3		nek6		NIMA-related kinase 6
77		Xl.1592.1.A1_at		4.5		84		4.3		gbx2.1		gastrulation brain homeobox 2, gene 1
78		Xl.5876.1.A1_at		6.5		183		4.3		apobec2		apolipoprotein B mRNA editing enzyme, catalytic polypeptide-like 2
79		Xl.23225.1.S1_at		8.9		182.2		4.3		glrx5		glutaredoxin 5
80		Xl.25979.1.A1_at		1.8		37.4		4.2		ank1		ankyrin 1
81		Xl.958.1.S2_at		13.1		293.2		4.2		zeb2		zinc finger E-box binding homeobox 2
82		Xl.22272.1.A1_at		16.8		359.4		4.2		krt12.2		keratin 12, gene 2
83		Xl.2755.1.S1_at		251.5		4527.1		4.1		sp5l		Sp5 transcription factor-like
84		Xl.9610.1.A1_at		18.5		311		4.1		hsf3		heat shock transcription factor 3
85		Xl.16348.1.A1_at		3.6		69.6		4.1		akr1d1.L		aldo-keto reductase family 1, member D1
86		Xl.24147.1.A1_at		2.4		55.8		4.1		myo10		myosin10
87		Xl.3809.1.A1_at		49.4		839.3		4.1		admp.S		anti-dorsalizing morphogenic protein
88		Xl.3520.1.S1_at		121.7		2004.7		4.1		vegt		vegt protein
89		Xl.7556.1.S1_at		111.1		1690.6		4		prickle1		prickle planar cell polarity protein 1
90		Xl.2769.1.S1_at		18.5		335.8		4		fgf20		fibroblast growth factor 20
91		Xl.15047.1.S1_at		1.4		28.2		4		odf3.L		outer dense fiber of sperm tails 3
92		Xl.13363.1.A1_at		1.7		51.2		4		trabd2a		TraB domain containing 2A
93		Xl.44.1.S1_s_at		25.9		465.3		4		sox17b.1		SRY (sex determining region Y)-box 17 beta, gene 1
94		Xl.146.1.S1_at		29.6		569.9		4		myf5		myogenic factor 5
95		Xl.4522.1.S1_at		53.1		813.2		3.9		irx3.L		iroquois homeobox 3
96		Xl.3793.1.S1_at		18.6		358.2		3.9		rcan1		regulator of calcineurin 1
97		Xl.13.1.S1_at		16		331.2		3.9		epha4		EPH receptor A4
98		Xl.607.1.S1_a_at		4.8		72.2		3.9		meis1		Meis homeobox 1
99		Xl.23638.1.S1_at		15.8		225.7		3.9		kcnk6		potassium channel, two pore domain subfamily K, member 6
100		Xl.484.1.S1_at		2.5		37.9		3.9		ovch2		ovochymase 2 (gene/pseudogene)
101		Xl.523.1.S1_at		37.4		428.8		3.9		foxd3		forkhead box D3
102		Xl.44.1.S1_at		30.8		530.7		3.9		sox17b.1		SRY (sex determining region Y)-box 17 beta, gene 1
103		Xl.49.1.S1_at		23.7		365.8		3.9		wnt8a		Wnt family member 8A
104		Xl.13309.1.S1_at		36.7		584.3		3.9		snai1		snail family zinc finger 1
105		Xl.2967.1.A1_at		49.3		891.7		3.8		acot9		acyl-CoA thioesterase 9
106		Xl.973.1.S1_at		3.3		46.7		3.8		gbx2.2		gastrulation brain homeobox 2, gene 2
107		Xl.11964.1.S2_at		45.7		559.7		3.7		spry2		sprouty RTK signaling antagonist 2
108		Xl.5454.1.S1_at		103.5		1618.3		3.7		xmc		marginal coil Xmc
109		Xl.11619.1.S1_at		47.4		668.6		3.7		wnt5b		Wnt family member 5B
110		Xl.1607.1.S1_at		43.7		625.7		3.7		epha4		EPH receptor A4
111		Xl.7474.1.S1_at		36.1		582.7		3.7		mig30		Basement membrane-specific heparan sulfate proteoglycan (HSPG) core protein
112		Xl.8190.1.S1_at		26.9		486.5		3.7		mixl1		Mix paired homeobox
113		Xl.298.1.S1_at		30.1		450		3.6		bix1.3		Brachyury-inducible homeobox 1, gene 3
114		Xl.1039.1.S1_at		6.2		66.5		3.6		ptch2		patched 2
115		Xl.11965.1.S1_at		55.6		711.6		3.6		spry2.L		sprouty RTK signaling antagonist 2
116		Xl.7015.1.A1_at		53.9		699.4		3.6		cyp26a1		cytochrome P450 family 26 subfamily A member 1
117		Xl.2547.1.S1_at		121.3		1086.3		3.5		dhcr7.S		7-dehydrocholesterol reductase
118		Xl.13584.1.A1_at		29.1		285.5		3.5		exosc10.L		exosome component 10
119		Xl.2768.1.A1_at		6.4		60.6		3.5		pabpc4.L		poly(A) binding protein cytoplasmic 4
120		Xl.13053.1.S1_at		8.8		103.9		3.5		coq8b		coenzyme Q8B
121		Xl.11594.1.A1_at		7.1		83.7		3.4		rbm20		RNA binding motif protein 20
122		Xl.15086.1.A1_at		23.4		227.7		3.4		stox1		storkhead box 1
123		Xl.2755.2.A1_at		1102.8		12209.5		3.4		sp5l.L		Sp5 transcription factor-like
124		Xl.16077.1.A1_at		1.7		22.8		3.3		ripply2.2L		ripply2 homolog, gene 2
125		Xl.15738.1.S1_at		42.7		444.7		3.3		pkdcc.2		protein kinase domain containing, cytoplasmic
126		Xl.4184.1.A1_at		4.5		67.5		3.3		mrs2		magnesium transporter MRS2
127		Xl.5058.1.A1_at		0.9		14.1		3.3		kmt2c		lysine methyltransferase 2C
128		Xl.22127.1.A1_at		11.5		127.4		3.3		tmlhe.S		trimethyllysine hydroxylase, epsilon
129		Xl.12111.1.S1_at		70.9		492.7		3.2		prickle1.L		prickle planar cell polarity protein 1
130		Xl.180.1.S1_at		46.5		390.4		3.2		foxc1.S		forkhead box C1
131		Xl.801.1.S1_s_at		38.8		686.4		3.2		gsc.L		goosecoid homeobox
132		Xl.25941.1.A1_at		15.3		156.2		3.2		tpbg,L		trophoblast glycoprotein
133		Xl.12993.1.A1_at		62.4		414.9		3.2		dnajc6		DnaJ heat shock protein family (Hsp40) member C6
134		Xl.3378.1.S1_at		103		1198.7		3.2		a2m.S		alpha-2-macroglobulin
135		Xl.7697.1.S1_at		18.8		190.5		3.1		Tbx6.L		T-box 6
136		Xl.637.1.A1_at		27.8		436.5		3.1		egr1.L		early growth response 1
137		Xl.2755.1.S1_a_at		2006		16682		3.1		sp5l.S		Sp5 transcription factor-like
138		Xl.188.1.S1_at		306.7		3137.8		3.1		sox2		SRY-box 2
139		Xl.10087.1.A1_at		139.6		777.1		3.1		spry1.S		sprouty RTK signaling antagonist 1
140		Xl.23527.1.S1_at		25.4		195.5		3.1		b4galnt1.L		beta-1,4-N-acetyl-galactosaminyl transferase 1
141		Xl.3374.1.A1_at		11.6		123.8		3.1		arhgef3.2.L		Rho guanine nucleotide exchange factor 3
142		Xl.15267.1.A1_at		12.1		139.7		3.1		gata4.L		GATA binding protein 4
143		Xl.17496.1.S1_at		30.8		224.7		3.1		wnt5b.s		Wnt family member 5B
144		Xl.13275.1.A1_at		14.7		226.7		3		acp2.S		acid phosphatase 2, lysosomal
145		Xl.26380.1.A1_at		16.7		120		3		cdc42se2.L		CDC42 small effector 2
146		Xl.23009.1.S1_at		7.9		86.4		3		gata6.s		GATA binding protein 6
147		Xl.879.1.S1_s_at		17.1		157.3		3		twist1.S		twist family bHLH transcription factor 1
148		Xl.10846.1.A1_at		16.5		99.4		2.9		cpt1b		carnitine palmitoyltransferase 1B
149		Xl.15462.1.A1_at		17.9		173.6		2.9		naalad2.S		N-acetylated alpha-linked acidic dipeptidase 2
150		Xl.11957.1.S1_at		26.8		264.8		2.9		sox17a		SRY-box 17 alpha
151		Xl.16263.1.A1_at		7		53.6		2.9		tril.S		TLR4 interactor with leucine-rich repeats
152		Xl.1040.1.S1_at		12.1		138.7		2.9		fzd10.L		frizzled class receptor 10
153		Xl.14954.1.A1_at		58.8		469.1		2.9		kcne5		potassium channel, voltage gated subfamily E regulatory beta subunit 5
154		Xl.15142.1.S1_at		18.5		143.7		2.9		hes7.2		hes family bHLH transcription factor 7
155		Xl.6199.1.A1_x_at		27.2		246		2.9		sox2		SRY-box 2
156		Xl.398.1.S1_at		33.4		210.1		2.9		bix1.1.L		Brachyury-inducible homeobox 1, gene 1
157		Xl.13.2.A1_at		28.1		215.1		2.9		epha4		EPH receptor A4
158		Xl.7815.1.A1_at		228.9		1883.7		2.9		pygm.L		phosphorylase, glycogen, muscle
159		Xl.1358.1.S1_at		33.3		333.3		2.9		cdx1		caudal type homeobox 1
160		Xl.14436.1.A1_x_at		78.8		391.8		2.8		amotl2.s		angiomotin like 2
161		Xl.16131.1.S1_at		2.1		16.1		2.8		nexn		nexilin F-actin binding protein
162		Xl.12235.1.A1_at		33.4		258.5		2.8		lrig3.L		leucine-rich repeats and immunoglobulin like domains 3
163		Xl.16733.1.A1_at		34.3		177.8		2.8		cdx4.S		caudal type homeobox 4
164		Xl.1044.1.S1_at		21.4		136.8		2.7		lefty		left-right determination factor
165		Xl.2237.1.S1_at		173.6		1005.7		2.7		zic2.S		Zic family member 2
166		Xl.12602.1.A1_at		2.1		15.7		2.7		hipk2.L		homeodomain interacting protein kinase 2
167		Xl.2060.1.A1_x_at		37.3		696.5		2.7		rubcnl.L		RUN and cysteine rich domain containing beclin 1 interacting protein like
168		Xl.3365.1.A1_at		150.6		770.2		2.7		rab34		RAB34, member RAS oncogene family
169		Xl.6024.1.S1_at		14.2		105		2.7		darmin		darmin
170		Xl.20029.1.S1_at		23.4		123.9		2.6		pdgfra.L		platelet-derived growth factor receptor, alpha polypeptide
171		Xl.1796.1.S1_at		255.3		1440.1		2.6		zic1		Zic family member 1
172		Xl.5454.1.S2_at		246.7		1556.1		2.6		xmc		marginal coil Xmc
173		Xl.3005.1.S1_at		400.9		3113.1		2.6		sall 1		spalt-like transcription factor 1
174		Xl.3468.1.S1_at		72.7		470.4		2.6		akap12.L		A-kinase anchoring protein 12
175		Xl.19933.2.A1_at		43.4		315.5		2.5		lpar6.S		lysophosphatidic acid receptor 6
176		Xl.23286.1.S1_at		32.2		182.5		2.5		rfk.S		riboflavin kinase
177		Xl.14954.2.S1_at		72.4		396.4		2.5		kcne5		potassium channel, voltage gated subfamily E regulatory beta subunit 5
178		Xl.6074.1.A1_at		58.8		292.7		2.5		loxl1.L		lysyl oxidase like 1
179		Xl.13607.1.A1_at		21.7		155.2		2.5		osr1		odd-skipped related transciption factor 1
180		Xl.15910.1.A1_at		466.6		2777.5		2.5		loc733735		novel protein containing P21-Rho-binding domain
181		Xl.15623.1.A1_at		114.7		701		2.5		pfkfb3.S		6-phosphofructo-2-kinase/fructose-2,6-biphosphatase 3
182		Xl.456.1.S1_at		201.3		1370.2		2.5		cyp26a1.S		cytochrome P450 family 26 subfamily A member 1
183		Xl.1796.1.S2_at		131.8		867		2.4		zic1.S		Zic family member 1
184		Xl.633.1.S2_at		300		1405.5		2.4		fzd7.L		frizzled class receptor 7
185		Xl.3789.1.S1_at		20.2		86.2		2.4		cebpa.L		CCAAT enhancer binding protein alpha
186		Xl.14369.1.A1_at		49		370		2.4		rogdi.S		rogdi homolog
187		Xl.9152.1.A1_at		56.4		313.5		2.4		esr5		bHLH-WRPW transcription factor ESR-5
188		Xl.24337.1.A1_at		20.1		160.1		2.4		nox1		NADPH oxidase 1
189		Xl.15165.1.A1_at		112.5		578.5		2.4		nipal2.L		NIPA-like domain containing 2
190		Xl.511.1.S1_at		497.3		2691.3		2.4		crx.L		cone-rod homeobox
191		Xl.1249.2.S1_a_at		22.3		108.6		2.3		myod1.S		myogenic differentiation 1
192		Xl.736.1.S1_at		464.9		2292.8		2.3		loc398207		putative transmembrane protein TA-2
193		Xl.633.1.S1_at		111.5		621.3		2.3		fzd7.L		frizzled class receptor 7
194		Xl.16862.1.S1_at		21.8		136		2.3		atp8b1.S		ATPase phospholipid transporting 8B1
195		Xl.7063.1.S1_at		12.2		78.2		2.3		gnao1.L		G protein subunit alpha o1
196		Xl.2831.1.A1_at		73.3		452.7		2.3		dck.1		deoxycytidine kinase, gene 1
197		Xl.3004.1.A1_at		66.2		314		2.3		otx2.L		orthodenticle homeobox 2
198		Xl.3418.1.A1_at		41.2		310.5		2.3		lin28a.S		lin-28 homolog A
199		Xl.2803.1.S1_at		64.9		404.4		2.3		dusp1.S		dual specificity phosphatase 1
200		Xl.8908.1.S1_at		127.7		828.2		2.2		aldh1a2.l		aldehyde dehydrogenase 1 family member A2
201		Xl.2237.1.S2_at		312.6		2446.1		2.2		SoxD		SRY-box 15
202		Xl.24365.1.S1_at		22.5		168.1		2.2		atp6v1h.S		ATPase, H+ transporting, lysosomal 50/57kDa, V1 subunit H
203		Xl.1002.1.S1_at		87.1		496.2		2.2		dusp6.L		dual specificity phosphatase 6
204		Xl.25136.1.A1_at		35.1		197.1		2.2		cnrip1		cannabinoid receptor interacting protein 1
