# Supplementary material for: Bmp Signal Gradient Modulates Convergent Cell Movement via Xarhgef3.2 during Gastrulation of Xenopus Embryos
Source: Cells. 2021 Dec 24;11(1):44. doi: 10.3390/cells11010044 (PMC8750265; doi:10.3390/cells11010044)
Supplement: Supplementary file 1 [file cells-11-00044-s001.zip › cells-1447007-Supplementary Table S2 . Normalized and analyzed microarray data of upregulated genes from Dnbr treatment.xlsx]

## Sheet: Sheet1
List number		Affymetrix ID		Control		Control vs DNBR Signal Log Ratio				Gene Symbol		Gene Name
1		Xl.13537.1.A1_at		1.5		610.3		8.2		pkdcc.2		protein kinase domain containing, cytoplasmic
2		Xl.403.1.S1_at		1.1		336.4		7.4		foxb1		forkhead box B1
3		Xl.12642.1.A1_at		2.7		284.9		6.2		chac1		ChaC glutathione-specific gamma-glutamylcyclotransferase 1
4		Xl.1003.1.S1_at		3.8		1008.1		6.2		hesx1.S		HESX homeobox 1
5		Xl.2565.4.S1_x_at		31.2		1647.1		5.9		hbg1		hemoglobin subunit gamma 1
6		Xl.15572.1.A1_at		28.6		1167.6		5.8		hes7.1S		hairy and enhancer of split 7, gene 1
7		Xl.12126.1.S1_at		39.3		1613.1		5.7		hes7.1		hairy and enhancer of split 7, gene 1
8		Xl.16197.1.A1_at		2.4		185.7		5.7		fezf2		FEZ family zinc finger 2
9		Xl.13363.1.A1_at		1.7		152.4		5.5		trabd2a or tiki1		TraB domain containing 2A
10		Xl.644.1.S1_at		7.8		478.6		5.4		foxd4l1.1		forkhead box D4 like 1, gene 1
11		Xl.391.1.S1_at		0.9		25.3		5.4		prkdc		protein kinase, DNA-activated, catalytic subunit
12		Xl.7015.1.A1_at		53.9		2540.8		5.4		cyp26a1		cytochrome P450 family 26 subfamily A member 1
13		Xl.642.1.S1_at		31.3		1012.9		5.3		foxd4l1.1		forkhead box D4 like 1, gene 1
14		AFFX-Xl-AJ002682-2_s_at		18.4		1080		5.3		unknown		Unknown
15		Xl.1039.1.S1_at		6.2		235.9		5.3		ptch2		patched 2
16		Xl.7969.1.S1_at		29		1328.6		5.2		zic3		Zic family member 3
17		Xl.1528.1.A1_at		2.4		77.9		5.1		lin28b		lin-28 homolog B
18		Xl.958.1.S2_at		13.1		400.1		4.9		zeb2 or sip1		zinc finger E-box binding homeobox 2
19		Xl.3004.1.A1_at		66.2		1776.3		4.6		otx2		orthodenticle homeobox 2
20		Xl.4564.1.S1_at		2		55.5		4.5		thbs1		thrombospondin 1
21		Xl.131.1.S1_at		52.8		1094.9		4.5		hesx1.L		HESX homeobox 1
22		Xl.511.1.S1_at		497.3		9687.1		4.3		crx		cone-rod homeobox
23		Xl.456.1.S1_at		201.3		4355.3		4.2		cyp26a1		cytochrome P450 family 26 subfamily A member 1
24		Xl.1946.1.A1_at		15		372.4		4.2		cyp26c1		cytochrome P450 family 26 subfamily C member 1
25		Xl.186.1.S1_at		2.1		78		4.2		rax		retina and anterior neural fold homeobox
26		XlAffx.1.11.S1_at		84.7		1827.5		4.1		otx2		orthodenticle homeobox 2
27		Xl.24147.1.A1_at		2.4		54		4.1		myo10		myosin 10
28		Xl.25932.2.A1_s_at		2		50.2		4		pax3		paired box 3
29		Xl.781.1.S1_at		421.8		7193.4		4		otx1		orthodenticle homeobox 1
30		Xl.11965.1.S1_s_at		5.4		90.5		4		spry2		sprouty RTK signaling antagonist 2
31		Xl.1796.1.S1_at		255.3		3557.7		3.9		zic1		Zic family member 1
32		Xl.16174.1.A1_at		5.3		56		3.9		ptch1		patched 1
33		Xl.9996.1.A1_at		4.6		71.2		3.8		adrb1.L		adrenoceptor beta 1
34		Xl.1796.1.S2_at		131.8		2982.2		3.8		zic1		Zic family member 1
35		Xl.25895.1.A1_at		1.1		33.8		3.8		tsc22d3		TSC22 domain family member 3
36		Xl.5058.1.A1_at		0.9		24.5		3.7		kmt2c		lysine methyltransferase 2C
37		Xl.13053.1.S1_at		8.8		90.5		3.7		clcn2		chloride voltage-gated channel 2
38		Xl.188.1.S1_at		306.7		3737.2		3.6		sox2.S		SRY-box 2
39		Xl.3452.1.A1_at		460.9		5932.6		3.6		crx		cone-rod homeobox
40		Xl.14436.1.A1_x_at		78.8		711.1		3.5		amotl2		angiomotin like 2
41		Xl.20011.1.S1_at		3.1		41.2		3.5		fgf8		fibroblast growth factor 8
42		Xl.6199.1.A1_x_at		27.2		272.2		3.5		sox2.S		SRY-box 2
43		Xl.1220.1.S1_at		22.1		508.5		3.5		cyp1a1		cytochrome P450 family 1 subfamily A member 1
44		Xl.66.1.S2_at		5.2		70.1		3.5		foxd1		forkhead box D1
45		Xl.155.1.S1_at		122.3		1500.2		3.5		irx2		iroquois homeobox 2
46		Xl.16518.1.S1_at		2.4		39.2		3.5		tef		thyrotrophic embryonic factor
47		Xl.14954.1.A1_at		58.8		704.1		3.4		kcne5		potassium channel, voltage gated subfamily E regulatory beta subunit 5
48		Xl.8933.1.A1_at		40.1		416.8		3.4		sp7		Sp7 transcription factor
49		Xl.15738.1.S1_at		42.7		472.3		3.3		pkdcc1		protein kinase domain containing, cytoplasmic homolog, gene 1
50		Xl.12235.1.A1_at		33.4		304.7		3.3		lrig3		leucine-rich repeats and immunoglobulin like domains 3
51		Xl.21150.1.S1_at		160.7		992.4		3.3		hpgds		hematopoietic prostaglandin D synthase
52		Xl.21522.1.S1_at		3.6		53.2		3.3		tcrb.b12		T cell receptor beta/TCR VDJ BV4 BJ9
53		Xl.11672.1.A1_at		192.9		2244		3.2		otx2		orthodenticle homeobox 2
54		Xl.24464.1.S1_at		1.6		20.8		3.2		serpinb4		serpin peptidase inhibitor, clade B (ovalbumin), member 4
55		Xl.25993.1.S1_a_at		3.9		38.2		3.2		basp1		brain abundant membrane attached signal protein 1
56		Xl.1268.1.S1_at		240.4		2399.3		3.2		otx2		orthodenticle homeobox 2
57		Xl.24425.2.A1_at		3.8		29.2		3.1		rasgef1a		RasGEF domain family member 1A
58		Xl.14068.1.A1_at		14.7		208.7		3.1		zic4		Zic family member 4
59		Xl.15014.1.A1_at		15.1		170.5		3.1		scube2		signal peptide, CUB domain, EGF-like 2
60		Xl.14954.2.S1_at		72.4		636.8		3.1		KCNE5.1		potassium channel, voltage gated subfamily E regulatory beta subunit 5
61		Xl.801.1.S1_at		4		48.5		3.1		gsc		goosecoid homeobox
62		XlAffx.1.5.S1_at		4.5		54.2		3.1		LOC100489771.S		overlap with usf1
63		Xl.251.1.S1_at		1.7		19.9		3		dkk1		dickkopf WNT signaling pathway inhibitor 1
64		Xl.19797.1.A1_at		1.7		23		2.9		zscan29.L		zinc finger and SCAN domain containing 29
65		Xl.3809.1.A1_at		49.4		346.5		2.9		admp		anti-dorsalizing morphogenic protein
66		Xl.917.1.S1_at		20.6		110.4		2.9		crx, otx5		cone-rod homeobox
67		Xl.2237.1.S1_at		173.6		951.1		2.8		zic2		Zic family member 2
68		Xl.14931.1.A1_at		2.7		16.4		2.8		map4k1		mitogen-activated protein kinase kinase kinase kinase 1-like
69		Xl.891.2.S1_a_at		401		2605.3		2.8		sox11		SRY-box 11
70		Xl.9284.1.A1_at		38.1		323.5		2.8		sp8		Sp8 transcription factor
71		Xl.460.1.S1_at		66		468.9		2.8		fzd4		frizzled class receptor 4
72		Xl.19933.2.A1_at		43.4		403.3		2.7		lpar6		lysophosphatidic acid receptor 6
73		Xl.16412.2.A1_at		2.7		17.3		2.7		wdr49		WD repeat domain 49
74		Xl.16393.1.A1_at		16.7		174.8		2.7		slc16a9		solute carrier family 16 member 9
75		Xl.24124.1.A1_at		2.5		25.4		2.7		trim72		tripartite motif containing 72, E3 ubiquitin protein ligase
76		Xl.7556.1.S1_at		111.1		607.6		2.6		prickle1		prickle planar cell polarity protein 1
77		Xl.736.1.S1_at		464.9		2852.7		2.6		loc398207,ta-2		putative transmembrane protein TA-2
78		Xl.462.1.S1_at		566		3551.8		2.6		gmnn		geminin, DNA replication inhibitor
79		Xl.633.1.S2_at		300		1815.8		2.6		fzd7		frizzled class receptor 7
80		Xl.586.1.S1_at		40.9		228.8		2.6		hes5.2		hairy and enhancer of split 5, gene 2
81		Xl.25989.1.A1_at		26.3		232.1		2.6		cebpd		CCAAT enhancer binding protein delta
82		Xl.3374.1.A1_at		11.6		72.4		2.6		arhgef3.2.L		Rho guanine nucleotide exchange factor 3
83		Xl.2088.1.A1_x_at		7.7		17.1		2.6		lrig3		leucine-rich repeats and immunoglobulin like domains 3
84		Xl.15963.1.S1_at		615.6		4073.1		2.5		sfrp2		secreted frizzled-related protein 2
85		Xl.25420.1.S1_at		9.8		59.5		2.5		sh2b3		SH2B adaptor protein 3
86		Xl.19933.1.S1_at		96.7		564.4		2.5		lpar6		lysophosphatidic acid receptor 6
87		Xl.16387.1.A1_at		15.6		90.6		2.5		loc733928		novel zinc finger protein
88		Xl.6113.1.A1_at		74.4		410.6		2.4		n4bp3		NEDD4 binding protein 3
89		Xl.16206.1.A1_at		102.4		556.4		2.4		pnp		purine nucleoside phosphorylase
90		Xl.23518.1.S1_at		13.1		77.9		2.4		nova2		neuro-oncological ventral antigen 2
91		Xl.3378.1.S1_at		103		660.3		2.4		a2m		alpha-2-macroglobulin
92		Xl.15037.1.S1_at		227.1		1111.6		2.4		ackr3		atypical chemokine receptor 3
93		Xl.2237.1.S2_at		312.6		2707.1		2.3		zic2		Zic family member 2
94		Xl.8949.1.S1_at		2251.2		11191.6		2.3		azin2		antizyme inhibitor 2
95		Xl.1669.1.S1_at		125.1		635.1		2.3		sds		serine dehydratase
96		Xl.891.1.S1_at		1661.9		9301.7		2.3		sox11		SRY-box 11
97		Xl.7910.1.A1_at		126		710		2.3		LOC100170590		uncharacterized LOC100170590
98		Xl.23579.1.S1_at		366.2		1470.3		2.3		lfng		LFNG O-fucosylpeptide 3-beta-N-acetylglucosaminyltransferase
99		Xl.18681.1.A1_at		8.7		52.1		2.2		LOC100498625-like		acyl-coenzyme A thioesterase 1-like
100		Xl.2582.1.S1_at		430.5		1891.9		2.2		rgma		repulsive guidance molecule BMP co-receptor a
101		Xl.1047.1.S1_at		647.6		2822.3		2.2		lhx5		LIM homeobox 5
102		Xl.4094.1.S1_at		1100.3		4703.9		2.2		tgif2		TGFB induced factor homeobox 2
103		Xl.25984.1.A1_at		703.3		3758.8		2.2		pkd4		pyruvate dehydrogenase kinase 4
104		Xl.21652.1.S1_s_at		203.6		1195.2		2.2		lhx5		LIM homeobox 5
105		Xl.12378.1.S1_at		87.9		491.5		2.1		tsc22d3		TSC22 domain family member 3
106		Xl.2577.1.A1_at		11.1		54.4		2.1		lrba		LPS-responsive vesicle trafficking, beach and anchor containing
107		Xl.15086.1.A1_at		23.4		110.1		2.1		stox1		storkhead box 1
108		Xl.7324.1.S1_at		574		2335		2.1		tgif2.L		TGFB induced factor homeobox 2
109		Xl.19986.1.S1_at		10.9		40.9		2.1		ptch2		patched 2
110		Xl.22.1.S1_at		2060.3		9035.5		2.1		sox3		SRY-box 3
111		Xl.5454.1.S1_at		103.5		471.9		2		xmc		marginal coil Xmc
112		Xl.633.1.S1_at		111.5		581.6		2		fzd7		frizzled class receptor 7
113		Xl.1643.3.A1_x_at		204.5		800.4		2		alcam		activated leukocyte cell adhesion molecule
114		Xl.1607.1.S1_at		43.7		174.6		2		epha4		EPH receptor A4
115		Xl.24030.1.S1_at		17.8		74.7		2		dnajc9		DnaJ heat shock protein family (Hsp40) member C9
116		Xl.1604.1.A1_at		292.2		1177.7		2		mid1ip1		MID1 interacting protein 1
117		Xl.13309.1.S1_at		36.7		132.3		2		snai1		snail family zinc finger 1
