# Supplementary material for: Bmp Signal Gradient Modulates Convergent Cell Movement via Xarhgef3.2 during Gastrulation of Xenopus Embryos
Source: Cells. 2021 Dec 24;11(1):44. doi: 10.3390/cells11010044 (PMC8750265; doi:10.3390/cells11010044)
Supplement: Supplementary file 1 [file cells-11-00044-s001.zip › cells-1447007-Supplementary Table S3 . Normalized and analyzed microarray data of upregulated genes from Fgf treatment.xlsx]

## Sheet: Sheet1
List Number		Affymetrix ID		Control		Control vs FGF		Log Ratio		Gene symbol		Gene name
1		Xl.10269.1.S1_at		1.9		789.8		7.3		cdx4		caudal type homeobox 4
2		Xl.13437.1.A1_at		6.2		954.6		7.1		tek		TEK receptor tyrosine kinase
3		Xl.23739.1.A1_at		3.6		755.5		7		cdx1		caudal type homeobox 1
4		Xl.11965.1.S1_s_at		5.4		376.4		5.9		spry2		sprouty RTK signaling antagonist 2
5		Xl.18351.1.A1_at		8		504.9		5.4		tmem14a		transmembrane protein 14A
6		Xl.514.1.S1_at		15.1		985.3		5.2		tbxt		T-box transcription factor T
7		Xl.26171.1.A1_at		1		45.6		5.2		fam89a		family with sequence similarity 89 member A
8		Xl.18867.1.A1_at		2		94.9		5		BI447028		daa92f10.x3 Wellcome CRC pRN3 St13 17 egg animal cap Xenopus laevis
9		Xl.1073.1.S1_at		31.8		1039.1		4.8		wnt11b		wingless-type MMTV integration site family, member 11B
10		Xl.1950.1.A1_at		3.8		96.6		4.8		fhl1		four and a half LIM domains 1
11		Xl.17175.1.A1_at		1		22.7		4.5		arf6.2		ADP ribosylation factor 6
12		Xl.3540.1.S1_at		57		1590.5		4.4		nradd		neurotrophin receptor associated death domain
13		Xl.20011.1.S1_at		3.1		103.8		4.4		fgf8		fibroblast growth factor 8
14		Xl.802.1.S1_at		6.6		137.9		4.4		cdx2		caudal type homeobox 2
15		Xl.644.1.S1_at		7.8		195.4		4.3		foxd4l1.1		forkhead box D4 like 1, gene 1
16		Xl.3352.1.S1_at		103.1		1751.4		4.2		XEL1A11RTP		retrotransposon 1 a11 related
17		Xl.14524.1.S1_at		11.2		346.8		4.2		esr5		bHLH-WRPW transcription factor ESR-5
18		Xl.6575.1.S1_at		6.9		102.9		4.1		dync1li2		dynein cytoplasmic 1 light intermediate chain 2
19		Xl.9610.1.A1_at		18.5		269.9		4		hsf3		heat shock transcription factor 3
20		Xl.12602.1.A1_at		2.1		36.9		3.9		hipk2		homeodomain interacting protein kinase 2
21		Xl.16348.1.A1_at		3.6		69.1		3.9		akr1d1		aldo-keto reductase family 1, member D1
22		Xl.14627.1.A1_at		4.2		43.3		3.9		flt3lg		fms-related tyrosine kinase 3 ligand-like transcript variant X3
23		Xl.11190.1.S1_at		3.5		42.5		3.8		lgals8		lectin, galactoside binding soluble 8
24		Xl.5058.1.A1_at		0.9		28.3		3.8		kmt2c		lysine methyltransferase 2C
25		Xl.13987.1.S1_x_at		1.9		31.9		3.8		schip1		schwannomin interacting protein 1
26		Xl.24035.1.A1_at		6.9		120.2		3.8		mkl2 (mrtfb)		myocardin related transcription factor B
27		Xl.16206.1.A1_at		102.4		1247.9		3.8		pnp		purine nucleoside phosphorylase
28		Xl.16733.1.A1_at		34.3		490.9		3.8		cdx4		caudal type homeobox 4
29		Xl.8924.1.A1_at		55.7		712		3.8		gjb2		gap junction protein beta 2
30		Xl.14397.1.S2_at		4.7		63.3		3.7		nek6		NIMA-related kinase 6
31		Xl.18819.1.A1_x_at		1.2		23		3.7		nabp2		nucleic acid binding protein 2
32		Xl.19651.1.S1_at		4.2		53.1		3.7		txndc12		thioredoxin domain containing 12 (endoplasmic reticulum)
33		Xl.22127.1.A1_at		11.5		113.7		3.6		rhpn2		rhophilin, Rho GTPase binding protein 2
34		Xl.1039.1.S1_at		6.2		90.8		3.6		ptch2		patched 2
35		Xl.484.1.S1_at		2.5		28.7		3.6		ovch2		ovochymase 2 (gene/pseudogene)
36		Xl.21638.1.S1_at		2.6		30.6		3.6		dio2		deiodinase, iodothyronine, type 2
37		Xl.17724.1.A1_at		2.8		45.7		3.5		prom1		prominin 1
38		Xl.7713.1.A1_at		4.7		71		3.5		rmb20		RNA binding motif protein 20
39		Xl.3529.1.A1_at		17.2		212.2		3.5		pnhd		pinhead
40		Xl.11619.1.S1_at		47.4		628.9		3.4		wnt5b		Wnt family member 5B
41		Xl.15282.1.A1_at		4.9		50.8		3.4		slc46a1		solute carrier family 46 (folate transporter), member 1
42		Xl.24337.1.A1_at		20.1		331.3		3.4		nox1		NADPH oxidase 1
43		Xl.23527.1.S1_at		25.4		254.6		3.4		b4galnt1		beta-1,4-N-acetyl-galactosaminyl transferase 1
44		Xl.318.1.S1_at		22.7		263.1		3.4		grem1		gremlin 1, DAN family BMP antagonist
45		Xl.277.1.S1_at		3.2		51.4		3.3		evx1		even-skipped homeobox 1
46		Xl.23225.1.S1_at		8.9		112		3.3		glrx5		glutaredoxin 5
47		Xl.25941.1.A1_at		15.3		130.8		3.2		tpbg		trophoblast glycoprotein
48		Xl.9604.1.S1_at		6.4		56.6		3.2		ap4m1		adaptor related protein complex 4 subunit mu 1
49		Xl.13872.1.A1_s_at		1.4		19.7		3.2		slit1		slit guidance ligand 1
50		Xl.26325.1.S1_at		2.9		52.6		3.2		Xelaev18028885m.g		hypothetical protein
51		Xl.656.1.S1_at		6.4		82		3.2		cml		nat8 protein
52		Xl.14119.1.S1_at		1.8		31.7		3.2		syne1		spectrin repeat containing, nuclear envelope 1
53		Xl.19601.1.A1_at		3.9		37.3		3.1		angptl4		angiopoietin like 4
54		Xl.378.1.S1_at		6.1		60.6		3.1		nodal		nodal growth differentiation factor
55		Xl.13584.1.A1_at		29.1		263.4		3.1		exosc10		exosome component 10
56		Xl.54.1.S1_at		3.1		50.2		3.1		mespa		mesoderm posterior homolog A
57		Xl.1528.1.A1_at		2.4		31.1		3		lin28b		lin-28 homolog B
58		Xl.6218.1.A1_at		3.2		34.1		3		slco5a1		solute carrier organic anion transporter family member 5A1
59		Xl.11188.1.S1_at		66.3		277.6		3		eps8l3		EPS8-like 3
60		Xl.4184.1.A1_at		4.5		42.4		3		mrs2		magnesium transporter MRS2
61		Xl.468.1.S1_at		8		90		3		cdc7		cell division cycle 7
62		Xl.608.1.S1_at		19.1		153.1		3		has2		hyaluronan synthase 2
63		Xl.2768.1.A1_at		6.4		66.4		3		pabpc4		poly(A) binding protein cytoplasmic 4
64		Xl.8379.1.S1_at		1.9		30.2		2.9		sparc		secreted protein, acidic, cysteine-rich (osteonectin)
65		Xl.15758.1.A1_at		2.8		42.6		2.9		epn1		epsin 1
66		Xl.7969.1.S1_at		29		237.1		2.9		zic3		Zic family member 3
67		Xl.16862.1.S1_at		21.8		183.9		2.9		med14		mediator complex subunit 14
68		Xl.12847.1.A1_at		1.3		34.6		2.9		fchsd2		FCH and double SH3 domains 2
69		Xl.525.1.S1_at		3.9		54.4		2.9		foxd3		forkhead box D3
70		Xl.7815.1.A1_at		228.9		1614.1		2.9		pygm		phosphorylase, glycogen, muscle
71		Xl.1048.1.A1_at		2.1		28.6		2.9		itga5		integrin subunit alpha 5
72		Xl.5454.1.S1_at		103.5		837.4		2.8		xmc		marginal coil Xmc
73		Xl.14369.1.A1_at		49		466.4		2.8		rogdi		rogdi homolog
74		Xl.10202.1.S1_at		16.3		107.2		2.8		mapk12		mitogen-activated protein kinase 12
75		Xl.1358.1.S1_at		33.3		248		2.8		cdx1		caudal type homeobox 1
76		Xl.17496.1.S1_at		30.8		163.5		2.8		wnt5b		Wnt family member 5B
77		Xl.21618.1.S1_x_at		3.4		22.8		2.8		muc19.L		mucin B.1 consensus repeat mRNA
78		Xl.49.1.S1_at		23.7		180.5		2.8		wnt8a		Wnt family member 8A
79		Xl.7556.1.S1_at		111.1		769.9		2.7		prickle1		prickle planar cell polarity protein 1
80		Xl.17303.1.A1_at		4.6		34.6		2.7		abo.3		ABO blood group (transferase A, alpha 1-3-N-acetylgalactosaminyltransferase; transferase B, alpha 1-3-galactosyltransferase) gene
81		Xl.12993.1.A1_at		62.4		216.3		2.7		BJ051675		NIBB Mochii normalized Xenopus neurula library Xenopus laevis cDNA clone XL036h02 3'
82		Xl.3365.1.A1_at		150.6		609.6		2.7		rab34.L		RAB34, member RAS oncogene family
83		Xl.2755.1.S1_at		251.5		1468.6		2.6		sp5l		Sp5 transcription factor-like
84		Xl.10846.1.A1_at		16.5		81.9		2.6		Unknown		Unknown
85		Xl.11964.1.S2_at		45.7		241.5		2.6		spry2		sprouty RTK signaling antagonist 2
86		Xl.15236.1.S1_at		11.4		48.5		2.6		BJ043648		NIBB Mochii normalized Xenopus neurula library Xenopus
87		Xl.15014.1.A1_at		15.1		67.6		2.6		scube2		signal peptide, CUB domain, EGF-like 2
88		Xl.3374.1.A1_at		11.6		81.6		2.6		arhgef3.2.L		Rho guanine nucleotide exchange factor 3
89		Xl.23044.1.A1_at		229.4		1034		2.6		mfsd5		major facilitator superfamily domain containing 5
90		Xl.11965.1.S1_at		55.6		362.5		2.6		spry2		sprouty RTK signaling antagonist 2
91		Xl.25179.1.S1_at		125.4		811.8		2.6		cd74		CD74 molecule
92		Xl.441.1.S1_at		6.8		49.8		2.6		foxa4		forkhead box A4
93		Xl.8165.1.S1_at		28.6		148.9		2.6		tcf12		transcription factor 12 (HTF4, helix-loop-helix transcription factors 4)
94		Xl.1448.2.S1_x_at		166.8		1979.3		2.5		bloc1s6		biogenesis of lysosomal organelles complex-1, subunit 6, pallidin
95		Xl.20011.2.S1_a_at		17.6		108		2.5		fgf8		fibroblast growth factor 8
96		Xl.13031.1.A1_at		10.1		64.3		2.4		ahctf1		AT-hook containing transcription factor 1
97		Xl.2831.1.A1_at		73.3		605.6		2.4		BG022016		df95d09.x1 Xenopus laevis oocyte non normalized Xenopus laevis cDNA
98		Xl.9878.1.A1_at		38.6		284.1		2.4		spata48.L		spermatogenesis associated 48
99		Xl.22078.2.A1_s_at		56.7		259.4		2.4		blvra		biliverdin reductase A
100		Xl.21602.1.S1_at		3.1		19.7		2.4		paax9		paired box 9
101		Xl.7620.1.S1_at		214.5		1285.2		2.3		arl5c		ADP ribosylation factor like GTPase 5C
102		Xl.642.1.S1_at		31.3		171		2.3		foxd4l1.1(foxd5a)		forkhead box D4 like 1, gene 1
103		Xl.15720.1.A1_at		8.6		64.8		2.3		Xelaev18046797m.g		Unknown
104		Xl.26311.1.A1_at		14.4		111.5		2.3		vps18		VPS18, CORVET/HOPS core subunit
105		Xl.24509.1.A1_at		251.1		1222.8		2.3		hmox1		heme oxygenase 1
106		Xl.373.1.S1_at		63.4		383.2		2.3		eomes		eomesodermin
107		Xl.2577.1.A1_at		11.1		53		2.2		lrba		LPS-responsive vesicle trafficking, beach and anchor containing
108		Xl.637.1.A1_at		27.8		139.2		2.2		egr1		early growth response 1
109		Xl.24365.1.S1_at		22.5		84.9		2.2		atp6v1h		ATPase, H+ transporting, lysosomal 50/57kDa, V1 subunit H
110		Xl.18680.1.A1_at		40		340.3		2.2		klf9		_Kruppel-like factor 9
111		Xl.6592.1.A1_at		38.5		117.7		2.2		lamb1		laminin subunit beta 1
112		Xl.8981.1.A1_at		61.9		364.7		2.2		scamp1		secretory carrier membrane protein 1
113		Xl.3418.1.A1_at		41.2		192.9		2.2		lin28a		lin-28 homolog A
114		Xl.23718.1.A1_at		57.9		248.5		2.2		mmp14		matrix metallopeptidase 14
115		Xl.2755.2.A1_at		1102.8		5330.7		2.2		sp5l		Sp5 transcription factor-like
116		Xl.24793.1.S1_at		861.3		3855.5		2.2		tspan1		tetraspanin 1
117		Xl.550.1.S1_at		356.2		1897.3		2.2		calm2		calmodulin 2 (phosphorylase kinase, delta)
118		Xl.3261.1.A1_at		21.7		107		2.1		mmp19.like1		matrix metallopeptidase 19
119		Xl.14436.1.A1_x_at		78.8		243.4		2.1		amotl2		angiomotin like 2
120		Xl.21949.1.A1_at		16.3		61.1		2.1		BJ098958		NIBB Mochii normalized Xenopus early gastrula library Xenopus laevis cDNA clone
121		Xl.8057.1.A1_at		107.7		621.4		2.1		tmem184c		transmembrane protein 184C
122		Xl.9462.1.A1_at		15.3		87.8		2.1		trafd1		TRAF-type zinc finger domain containing 1
123		Xl.15925.1.A1_at		38.7		118.9		2.1		dnaaf4		dynein axonemal assembly factor 4
124		Xl.16457.1.A1_at		68.7		233.5		2.1		junb		jun B proto-oncogene
125		Xl.18704.1.S1_at		96.5		654.2		2.1		ascc2		activating signal cointegrator 1 complex subunit 2
126		Xl.13647.1.A1_at		9.1		49.9		2.1		gbe1		glucan (1,4-alpha-), branching enzyme 1
127		Xl.6074.1.A1_at		58.8		272		2.1		loxl1		lysyl oxidase like 1
128		Xl.14954.1.A1_at		58.8		242.4		2.1		kcne5.L		potassium channel, voltage gated subfamily E regulatory beta subunit 5
129		AFFX-Xl-U43284-1_s_at		7.3		51.3		2.1		Unknown		Unknown
130		Xl.10544.1.A1_at		29.6		158.9		2.1		LOC100489773-like		similar to cochlear otoferlin [Gallus gallus]
131		Xl.15086.1.A1_at		23.4		146.7		2.1		stox1		storkhead box 1
132		Xl.7994.1.A1_at		3.6		21.4		2.1		dnah10		dynein axonemal heavy chain 10
133		Xl.24379.1.S1_at		19.9		100.9		2.1		hes7.2		hes family bHLH transcription factor 7
134		Xl.23131.1.S1_at		133.6		678.3		2		ror2		receptor tyrosine kinase like orphan receptor 2
135		Xl.1258.1.S1_at		69.7		207.8		2		psen2		presenilin 2
136		Xl.2755.1.S1_a_at		2006		6964.5		2		sp5l		Sp5 transcription factor-like
137		Xl.14285.1.A1_at		141.5		762.5		2		bloc1s2		biogenesis of lysosomal organelles complex-1, subunit 2
138		Xl.22076.1.A1_at		21.8		61.1		2		ctif		CBP80/20-dependent translation initiation factor
139		Xl.7364.3.S1_at		155.7		711.8		2		sptlc1		serine palmitoyltransferase, long chain base subunit 1
140		Xl.10448.2.A1_at		55.6		434.5		2		kcnk7		potassium channel, two pore domain subfamily K, member 7
141		Xl.11682.1.S1_at		23.4		136.6		2		Unknown		Unknown
142		Xl.13694.1.A1_at		45.2		137.7		2		uchl5		ubiquitin C-terminal hydrolase L5
143		Xl.2769.1.S1_at		18.5		101.6		2		fgf20		fibroblast growth factor 20
144		Xl.22403.1.A1_at		11		52.6		2		bad		BCL2 associated agonist of cell death
145		Xl.19164.1.S1_at		156		854.5		2		hmgxb4		HMG box domain containing 4
146		Xl.1336.1.A1_at		70.1		276		2		lig1		ligase I, DNA, ATP-dependent
147		Xl.24121.1.A1_at		23.5		104.9		2		slc2a1		solute carrier family 2 (facilitated glucose transporter), member 1
